# Supplementary material for: Biofilm-mediated resistance to berberine in Escherichia coli
Source: Front Cell Infect Microbiol. 2025 Jul 17;15:1565714. doi: 10.3389/fcimb.2025.1565714 (PMC12310584; doi:10.3389/fcimb.2025.1565714)
Supplement: Supplementary file 1 [file DataSheet1.fasta]

  >       
atgtttaatg aagtccatag tattcatggt catacattat tgttgatcac taaaccttct
ttgcaggcga cagctctctt gcagcacctt aaacaatcgc tggcaattac aggaaaatta
 cataatattc aacgttctct ggacgatata tcttcaggct ctattattct tctggatatg
 atggaagcgg ataaaaagct tatccattat tggcaggata ctttgagcag gaaaaacaac
 aatatcaaaa tattgttgct aaatacgcct gaagattacc cgtaccgcga cattgaaaac
 tggcctcata tcaacggcgt tttttatgcc atggaggatc aagaacgtgt tgtcaatggg
 ttgcaaggcg tcctgcgcgg cgaatgctac tttacgcaaa agcttgccag ttacctgatt
 acgcattcag gtaactatcg ttataacagc acggaatcag ccctccttac tcatcgggaa
 aaagagatcc tgaataagct gcgtatcggc gcgtctaata acgagatcgc tcgttcgttg
  ttcatcagcg aaaatacggt taaaacgcat ctttataatc ttttcaagaa gatagccgta
  aaaaaccgga cacaagcggt ttcctgggca aacgataacc tcaggcgata
